# Supplementary material for: The Safety Profile of Inclisiran in Patients with Dyslipidemia: A Systematic Review and Meta-Analysis
Source: Healthcare (Basel). 2025 Jan 13;13(2):141. doi: 10.3390/healthcare13020141 (PMC11764983; doi:10.3390/healthcare13020141)
Supplement: Supplementary file 1 [file healthcare-13-00141-s001.zip]

Archive with 1 entries (1 files):
- healthcare-3351035-supplementary.pdf
